# Supplementary material for: Identification of stem cell-related subtypes and risk scoring for gastric cancer based on stem genomic profiling
Source: Stem Cell Res Ther. 2021 Oct 30;12:563. doi: 10.1186/s13287-021-02633-x (PMC8557621; doi:10.1186/s13287-021-02633-x)
Supplement: Supplementary file 1 — Additional file 1. Table S1: The clinical and demographic features of gastric cancer patients from Renmin Hospital of Wuhan University. [file 13287_2021_2633_MOESM1_ESM.xls]

## Sheet: Sheet1
Table S1. The clinical and demographic features of gastric cancer patients from Renmin Hospital of Wuhan University.
Sample	Sex	Age	Tumor type	Grade	pathological	Stage	T stage	N stage	M stage	Perineural invasion	Vascular invasion	P53	Tumor volume (cm3)	BMI	MLH1	PMS2	MSH2	MSH6	CA125	CA199	CEA
1	2	50-59	gastric cancer	low	adenocarcinoma	stage II	T4	N0	M0	positive	negative	mutant	40.8	NA	positive	positive	positive	positive	NA	NA	NA
2	2	50-59	gastric cancer	medium	mucous adenocarcinoma	stage IV	T4	N2	M1	negative	positive	wild	71.5	NA	positive	positive	positive	positive	NA	NA	NA
3	2	50-59	gastric cancer	low	adenocarcinoma	stage IV	T4	N3	M1	positive	positive	mutant	122.5	24	positive	positive	positive	positive	NA	NA	NA
4	1	70-79	gastric cancer	low	adenocarcinoma	stage I	T2	N0	M0	negative	negative	NA	28.35	NA	negative	negative	positive	positive	7.8	8.24	<0.5
5	2	70-79	gastric cancer	low	adenocarcinoma	stage III	T4	N3	M0	positive	positive	NA	33.75	NA	positive	positive	positive	positive		16.59	1.48
6	2	50-59	gastric cancer	low	signet ring cell carcinoma	stage II	T4	N0	M0	positive	positive	NA	NA	NA	positive	positive	positive	positive	5.8	9.95	<0.5
7	2	70-79	gastric cancer	low	mucous adenocarcinoma	stage I	T2	N0	M0	negative	positive	mutant	8.4	NA	positive	positive	positive	positive	4	10.34	0.67
8	2	60-69	gastric cancer	low	mucous adenocarcinoma	stage III	T4	N1	M0	negative	negative	wild	26.25	NA	positive	positive	positive	positive	NA	NA	NA
9	2	60-69	gastric cancer	low	adenosquamous carcinoma	stage III	T4	N1	M0	positive	negative	wild	25	NA	positive	positive	positive	positive	5.9	8.39	0.76
10	1	50-59	gastric cancer	low	adenocarcinoma	stage I	T2	N0	M0	negative	negative	NA	7	NA	NA	NA	NA	NA	4.4	7.1	<0.5
11	1	30-39	gastric cancer	medium	mucous adenocarcinoma	stage II	T4	N0	M0	negative	negative	wild	97.5	NA	negative	negative	positive	positive	NA	NA	NA
12	1	60-69	gastric cancer	medium	adenocarcinoma	stage III	T3	N1	M0	negative	negative	wild	NA	NA	positive	positive	positive	positive	NA	NA	NA
13	1	70-79	gastric cancer	high	adenocarcinoma	stage II	T4	N0	M0	negative	negative	mutant	60	NA	positive	positive	positive	positive	NA	NA	NA
14	1	60-69	gastric cancer	medium	adenocarcinoma	stage III	T4	N3	M0	positive	negative	NA	102	NA	NA	NA	NA	NA	NA	NA	NA
